# Supplementary material for: Bleeding Symptoms in Pediatric Patients with Congenital FVII Deficiency and Correlation to Thrombin Generation Assay Parameters: A Single-Center Retrospective Analysis
Source: Life (Basel). 2024 Nov 27;14(12):1559. doi: 10.3390/life14121559 (PMC11678817; doi:10.3390/life14121559)
Supplement: Supplementary file 1 [file life-14-01559-s001.zip]

Archive with 1 entries (1 files):
- life-3297908-supplementary.pdf
